# Supplementary material for: Diagnostic Significance of Selected Plasma MicroRNAs in Myelodysplastic Syndromes
Source: Int J Mol Sci. 2026 Feb 27;27(5):2250. doi: 10.3390/ijms27052250 (PMC12984662; doi:10.3390/ijms27052250)
Supplement: Supplementary file 1 [file ijms-27-02250-s001.zip]

Archive with 1 entries (1 files):
- ijms-4078307-supplementary.xlsx
