# Supplementary material for: Diagnostic Significance of Selected Plasma MicroRNAs in Myelodysplastic Syndromes
Source: Int J Mol Sci. 2026 Feb 27;27(5):2250. doi: 10.3390/ijms27052250 (PMC12984662; doi:10.3390/ijms27052250)
Supplement: Supplementary file 1 [file ijms-27-02250-s001.zip › ijms-4078307-supplementary.xlsx]

## Sheet: Table_S1_Data
ID	Group	Age_years	Sex M/F	hsa-miR-22-3p	hsa-miR-144-3p	hsa-miR-16-5p	hsa-let-7a-5p	hsa-miR-451a	WHO_class	R_IPSS_category	Risk_Group	Cytogenetic_risk	Marrow_blast_percent	Hemoglobin_g_L	Reticulocytes_percent	Leukocytes_x10e9_L	Neutrophils_x10e9_L	Platelets_x10e9_L	LDH_U_L	Beta2_microglobulin_mg_L	Erythropoietin_U_L	Ferritin_ug_L
1	Control	50	M	0.717	1.839	1.764	1.754	2.153
2	Control	65	M	1.219	1.755	1.827	1.306	2.340
3	Control	70	M	1.726	4.227	3.180	2.792	3.579
4	Control	78	M	0.855	2.026	1.763	2.215	2.110
5	Control	84	M	0.884	1.171	1.327	0.777	1.436
6	Control	86	M	0.751	1.092	1.591	0.984	1.643
7	Control	76	F	0.843	2.253	1.508	1.584	2.046
8	Control	64	F	1.568	2.529	2.408	2.624	3.270
9	Control	60	F	1.134	2.498	1.960	1.988	2.358
10	Control	80	F	0.602	0.800	1.031	1.114	1.259
11	MDS	76	F	0.761	0.431	0.673	0.469	0.538	MDS-MLD	High	High-risk	Unknown	4	71		1.76	0.3	37	278	3.6		1590
12	MDS	71	M	0.719	0.804	0.761	0.24	0.714	MDS-RS	Low	Low-risk	Good	4	85		7.8	3.67	96	403	2.6	55.7	765.2
13	MDS	41	F	1.119	0.923	1.116	1.981	1.007	MDS-EB	Very high	High-risk	Intermediate	19	47	1.92	9.31	4.54	29	628	1.9		1277
14	MDS	71	F	1.865	0.372	0.473	0.425	0.338	MDS-MLD	Low	Low-risk	Good	3	28		2.95	1.54	92	346	3.4		434.01
15	MDS	69	M	0.863	0.731	0.619	0.79	0.522	MDS-RS	Low	Low-risk	Good	4	100	2.17	4.94	3.16	137	436	2.6		365.1
16	MDS	74	M	0.695	0.409	0.309	1.182	0.351	MDS-MLD	Low	Low-risk	Intermediate	3	99	3.41	7.2	3.84	234	546	4.6	139	729.5
17	MDS	69	F	1.308	0.8	1.241	1.081	1.401	MDS-del(5q)	Low	Low-risk	Good	1	79		5.12	3.05	278	546	1.83
18	MDS	72	M	0.635	0.959	0.843	0.546	0.901	MDS-MLD	Intermediate	Low-risk	Good	3	75	1.52	3.57	2.18	194	236	3.2	24.5	640.1
19	MDS	67	F	1.892	1.176	1.665	1.234	1.523	MDS-del(5q)	Intermediate	High-risk	Good	7	87		6.62	4.09	500	342	2.5		11.31
20	MDS	67	M	6.72	1.829	2.099	34.783	1.4	MDS-MLD	Low	Low-risk	Good	4	80	0.96	2.22	0.75	143	699	6.2	750	663.2
21	MDS	63	M	2.116	1.358	1.639	0.851	1.686	MDS-EB	High	High-risk	Intermediate	12	88	2.23	3.83	1.22	162	968	4.5		3172
22	MDS	61	M	2.783	1.699	1.522	2.032	0.894	MDS-EB	High	High-risk	Good	15	80	3.98	2.93	0.59	141	1977	4.9	341	1496
23	MDS	64	M	2.126	1.547	1.653	1.124	1.605	MDS-MLD	High	High-risk	Poor	3	71	8.92	3.09	1.47	237	304	3.6	726	987
24	MDS	72	F	0.346	0.306	0.232	0.36	0.312	MDS-MLD	Intermediate	Low-risk	Good	5	91	3.2	3.17	1.55	24	187	2.8	36	238.3
25	MDS	58	M	2.006	1.567	1.997	0.52	2.062	MDS-MLD	Intermediate	High-risk	Good	2	60	0.52	2.66	0.85	20	284	7.8	82.8	1489
26	MDS	70	M	1.551	1.289	0.959	0.971	0.858	MDS-MLD	Very low	Low-risk	Very good	2	91	1.66	1.86	0.74	263	403	2.3	-	198.9
27	MDS	74	M	2.013	2.064	1.507	0.785	1.597	MDS-MLD	Intermediate	High-risk	Intermediate	3	66	3.27	6.15	1.94	859	541	3.6	359	1001
28	MDS	77	F	1.082	0.633	0.779	0.686	0.77	MDS-MLD	Intermediate	Low-risk	Intermediate	2	75	1.96	4.11	2.28	404	331	8	37.1	200.6
29	MDS	58	F	0.769	0.661	0.5	0.967	0.593	MDS-MLD	High	High-risk	Good	1	77	2.65	3.91	1.17	36	602	2	750	2070
30	MDS	65	M	0.515	0.551	0.511	0.692	0.489	MDS-MLD	Intermediate	High-risk	Unknown	4	72	2.45	1.68	1.19	27	266	4.7	80.6	186
31	MDS	71	M	0.902	1.099	0.96	0.479	1.063	MDS-RS	High	High-risk	Very poor	1	53	2.39	5.38	3.49	230	295	3.8	228	1226
32	MDS	72	F	0.779	1.476	1.148	0.612	1.049	MDS-del(5q)	Very low	Low-risk	Good	2	99	1.61	6.14	4.2	237	327	2
33	MDS	77	F	0.263	0.113	0.13	0.226	0.105	MDS-MLD	Low	Low-risk	Intermediate	2	70	2.23	3.34	1.57	293	321	3.4	176	903
34	MDS	88	F	0.877	1.146	1.448	0.727	1.661	MDS-EB	Very high	High-risk	Good	18	58	0.4	1.78	0.54	82	544.98	2.2	512	607
35	MDS	79	F	2.088	1.628	1.365	0.518	1.381	MDS-del(5q)	Low	Low-risk	Good	1	69	3.46	5.11	3.24	410	345	2.9	750	1429
36	MDS	78	M	0.955	0.775	0.719	0.667	0.811	MDS-EB	High	High-risk	Good	9	92	1.75	2.45	1.48	64	424.08	2.2	106	96.4
37	MDS	73	M	0.758	0.696	0.79	0.718	0.832	MDS-MLD	Intermediate	Low-risk	Good	2	72	1.32	3	2.29	31	262.26	2.6	725	1327
38	MDS	70	M	0.88	0.716	0.832	1.096	0.712	MDS-EB	Very high	High-risk	Intermediate	18	79	7.56	1.67	0.51	140	448	2.7	397	745.1
39	MDS	71	M	0.466	0.43	0.563	0.509	0.626	MDS-MLD	Intermediate	Low-risk	Good	4	56	0.6	1.81	0.84	158	210.18	3.4	750	905.2
40	MDS	80	M	0.841	0.825	0.666	0.647	0.698	MDS-EB	Very high	High-risk	Poor	17	86	2.79	3.87	2.17	296	318.06	2.9	750	776
41	MDS	71	M	0.443	0.31	0.425	0.347	0.44	MDS-EB	High	High-risk	Intermediate	15	70	0.87	2.74	0.91	144	308	2.6	346	897
42	MDS	74	M	1.603	1.657	1.436	1.137	1.485	MDS-EB	Very high	High-risk	Good	15	93	1.59	4.04	1.69	254	455.7	2.7	750	1563
43	MDS	70	M	1.768	1.181	1.305	1.662	1.726	MDS-MLD	Intermediate	High-risk	Good	3	84	1.47	10.32	7.79	33	418.5	2.8	110	684
44	MDS	62	M	0.804	0.653	0.601	1.747	0.517	MDS-EB	High	High-risk	Intermediate	15	101	9.06	5.4	2.16	15	461.28	4.3	32	411.3
45	MDS	76	F	3.686	3.758	3.21	3.911	3.299	MDS-EB	Very high	High-risk	Good	15	85	1.5	1.74	0.18	37	385.02	2.5	471	796.6
46	MDS	88	M	0.486	0.34	0.266	0.353	0.191	MDS-MLD	Low	Low-risk	Intermediate	1	98		6.25	3.12	195	293	6.2	81.6	107
47	MDS	81	F	0.519	0.775	0.563	0.442	0.477	MDS-RS	Low	Low-risk	Good	1	90	2.28	5.09	2.86	158	465	2.6	74.4	575
48	MDS	45	F	0.495	0.873	0.781	0.712	0.87	MDS-EB	Very high	High-risk	Good	15	115	0.32	2.01	0.22	30	1433	1.4	23.5	491.1
49	MDS	72	M	0.884	0.72	0.585	0.588	0.518	MDS-EB	Very high	High-risk	Poor	19	113	1.42	1.85	0.38	45	308.76	2.5	64.2	409.9
50	MDS	84	M	0.392	0.416	0.303	0.357	0.261	MDS-MLD	Intermediate	High-risk	Intermediate	1	72	1.39	1.54	0.7	65	340	4.1	196	465

## Sheet: Codebook
Column	Description	Allowed values / units
ID	Anonymous participant identifier (de-identified)	Any non-identifying code
Group	Study group	Control; MDS
Age_years	Age at sampling	Years
Sex M/F	Biological sex	M; F
hsa-miR-22-3p	Relative plasma miRNA expression (2^-ΔΔCt), normalized to cel-miR-39	Unitless ratio (fold-change vs reference sample); higher values indicate higher relative expression
hsa-miR-144-3p	Relative plasma miRNA expression (2^-ΔΔCt), normalized to cel-miR-39	Unitless ratio (fold-change vs reference sample); higher values indicate higher relative expression
hsa-miR-16-5p	Relative plasma miRNA expression (2^-ΔΔCt), normalized to cel-miR-39	Unitless ratio (fold-change vs reference sample); higher values indicate higher relative expression
hsa-let-7a-5p	Relative plasma miRNA expression (2^-ΔΔCt), normalized to cel-miR-39	Unitless ratio (fold-change vs reference sample); higher values indicate higher relative expression
hsa-miR-451a	Relative plasma miRNA expression (2^-ΔΔCt), normalized to cel-miR-39	Unitless ratio (fold-change vs reference sample); higher values indicate higher relative expression
WHO_class	WHO 2016 classification subtype for MDS	For MDS: MDS-MLD; MDS-RS; MDS-del(5q); MDS-EB (blank for controls)
R_IPSS_category	Revised International Prognostic Scoring System (R-IPSS) risk category	Very low; Low; Intermediate; High; Very high (blank for controls)
Risk_Group	Binary risk group used in analyses	Low-risk = Very low/Low/Intermediate with R-IPSS ≤ 3.5; High-risk = Intermediate with R-IPSS > 3.5/High/Very high (blank for controls)
Cytogenetic_risk	Cytogenetic risk category	Very good; Good; Intermediate; Poor; Very poor; Unknown (blank for controls)
Marrow_blast_percent	Bone marrow blasts at diagnosis (percentage)	Numeric percent (%), e.g., 4, 7.5, 12 (blank for controls)
Hemoglobin_g_L	Hemoglobin concentration	g/L (blank for controls)
Reticulocytes_percent	Reticulocyte percentage	% (blank for controls)
Leukocytes_x10e9_L	Leukocyte count	×10^9/L (blank for controls)
Neutrophils_x10e9_L	Neutrophil count	×10^9/L (blank for controls)
Platelets_x10e9_L	Platelet count	×10^9/L (blank for controls)
LDH_U_L	Lactate dehydrogenase	U/L (blank for controls)
Beta2_microglobulin_mg_L	Beta-2 microglobulin	mg/L (blank for controls)
Erythropoietin_U_L	Serum erythropoietin	U/L (blank for controls)
Ferritin_ug_L	Ferritin	µg/L (blank for controls)
Missing values	Missing value coding	Blank cells indicate missing/not available values
Reference definition (miRNA)	Definition of reference sample used for 2^-ΔΔCt	The reference sample was defined as the arithmetic mean Ct of all individuals
Normalization control (miRNA)	External control used for normalization	cel-miR-39
